# Supplementary material for: Multicolor Luminescent Carbon Dots: Tunable Photoluminescence, Excellent Stability, and Their Application in Light-Emitting Diodes
Source: Nanomaterials (Basel). 2022 Sep 9;12(18):3132. doi: 10.3390/nano12183132 (PMC9503501; doi:10.3390/nano12183132)
Supplement: Supplementary file 1 [file nanomaterials-12-03132-s001.zip]

Archive with 1 entries (1 files):
- nanomaterials-1892455-supplementary.pdf
